# Supplementary material for: Investigation of the Efficacy of Benzylidene-3-methyl-2-thioxothiazolidin-4-one Analogs with Antioxidant Activities on the Inhibition of Mushroom and Mammal Tyrosinases
Source: Molecules. 2024 Jun 18;29(12):2887. doi: 10.3390/molecules29122887 (PMC11206987; doi:10.3390/molecules29122887)
Supplement: Supplementary file 1 [file molecules-29-02887-s001.zip]

Archive with 1 entries (1 files):
- molecules-3004402-supplementary.pdf
